# Supplementary material for: A Comparison of DNA Mutation and Copy Number Profiles of Primary Breast Cancers and Paired Brain Metastases for Identifying Clinically Relevant Genetic Alterations in Brain Metastases
Source: Cancers (Basel). 2019 May 13;11(5):665. doi: 10.3390/cancers11050665 (PMC6562582; doi:10.3390/cancers11050665)
Supplement: Supplementary file 1 [file cancers-11-00665-s001.zip › Supplementary/Table S1.xlsx]

## Sheet: Suppl Table 1
Supplementary Table 1: Genes with CNA exclusively found in the BM samples
Location	Cytoband	CNA in BM exclusively	Genes with CNA
chr1	q21.3	amp	PI4KB,ENSA,RFX5,HORMAD1,RPRD2,POGZ,GOLPH3L,CTSK,PSMB4,ARNT,SELENBP1,RORC,ZNF687
chr1	q31.3-q43	amp	OBSCN,PPP1R12B,HHAT,EGLN1,TMEM63A,MARK1,DISC1,SPATA17,CFHR3,GUK1,CRB1,LIN9,MDM4,SYT2,PPP1R15B,TATDN3,CAPN2,TSNAX-DISC1,ASPM,GPR137B,WNT9A,DENND1B,CFHR5,SLC30A1,KCNK1,KIF14,ABCB10,RAB3GAP2,ESRRG,MAPKAPK2,C1orf35,GPATCH2,DNAH14,CFHR1,RPS6KC1,FAM72A,PIK3C2B,ARF1,CR1L,CNIH3,PM20D1,EPHX1,RCOR3,ITPKB,NAV1,PTPRC,KIF21B,F13B,PCNXL2,VASH2,IGFN1,TBCE,UBE2T,LHX9,SNAP47,FBXO28,ENAH,EXOC8,MIA3,SLC35F3,JMJD4,A…
chr2	q11.2-q31.1	del	RGPD5,PTPN18,IL1RL1,CLASP1,NEB,CCDC148,STAM2,SP3,MAP4K4,WDSUB1,SLC5A7,CCDC93,KCNH7,LYPD6,R3HDM1,FMNL2,CNTNAP5,TLK1,PLEKHB2,EPC2,C2orf27B,TUBA3D,POTEE,RGPD3,ZRANB3,BIN1,CCDC74B,CCDC74A,CFC1,LIMS1,DDX11L2,NPHP1,GPR39,BCL2L11,ERMN,CHST10,PCDP1,C1QL2,MALL,SLC35F5,COBLL1,MARCH7,CACNB4,STEAP3,GYPC,XIRP2,GPD2,LIMS3-LOC440895,SCN1A,GLI2,SMPD4,UBXN4,MGAT5,RAB3GAP1,DPP10,ZEB2,LY75,CHN1,HNMT,CBWD2,RGPD6,RPL…
chr3	q24-q27.1	amp	ACTL6A,NCEH1,SCHIP1,ZIC4,C3orf33,RNF13,MECOM,CPB1,KCNAB1,LRRC34,MYNN,PLSCR4,VEPH1,KPNA4,PIK3CA,PRKCI,FNDC3B,CCNL1,RSRC1,SPATA16,PLCH1,PLSCR1,KCNMB2,ARHGEF26,TERC,ZMAT3,MLF1,ZIC1,IQCJ-SCHIP1,TSC22D2,PLD1,WWTR1,IQCJ,EGFEM1P,PLSCR2,AADAC,SI,C3orf55,COMMD2,LRRC31,NLGN1,PPM1L,TRIM59,TBL1XR1,PEX5L,MED12L,SUCNR1,RARRES1,PFN2,TM4SF4,MCF2L2,RAP2B,NAALADL2,LRRIQ4,LOC646903,GPR149,LOC201651,CCDC39,WDR49,MIR…
chr7	q11.21-q11.23	amp	FKBP6,RFC2,DTX2,TYW1,NSUN5,MDH2,WBSCR16,ZNF92,ZNF117,SRRM3,ZNF138,TYW1B,LOC541473,ZNF680,SPDYE5,NCF1B,VKORC1L1,UPK3B,CRCP,TMEM120A,AUTS2,GUSB,TRIM73,GTF2I,GTF2IRD1,LAT2,RHBDD2,LOC100093631,LOC493754,SRCRB4D,CCL24,GATSL1,SBDSP1,POR,ZNF107,TRIM50,POM121C,CCL26,ZNF273,HSPB1,SPDYE8P,ZP3,STYXL1,PMS2L2,YWHAG,GATSL2,WBSCR17,STAG3L4,STAG3L3,NSUN5P2,LOC100133091,GTF2IP1,SNORA22,SNORA14A,LOC641746,NCF1C,NC…
chr8	p11.23	amp	GPR124
chr8	q22.2-q22.3	amp	BAG4,DDHD2,LSM1,C8orf86
chr8	q24.3	amp	PTK2
chr9	q34.3	amp	GPSM1,ABCA2,MAN1B1,EHMT1,SLC34A3,C9orf69,ENTPD8,PMPCA,ENTPD2,GRIN1,C9orf173,NPDC1,DNLZ,LOC100128593,TRAF2,LCN6,DPP7,QSOX2,MAMDC4,AGPAT2,CLIC3,PHPT1,LCN12,C9orf172,NACC2,FAM69B,C9orf163,EGFL7,ANAPC2,SSNA1,LCNL1,LRRC26,SDCCAG3,UAP1L1,FBXW5,SNAPC4,CARD9,PTGDS,INPP5E,LHX3,TMEM203,C9orf142,PNPLA7,SNORA43,TMEM141,LCN15,C9orf139,EDF1,NOTCH1,SEC16A,TPRN,LCN8,C8G,MIR602,SNORA17,SNHG7,MIR4292,MIR126,RNF208…
chr10	q21.1-q21.2	del	ARID5B,PCDH15,ANK3,SLC16A9,ZNF365,PRKG1,PHYHIPL,FAM13C,CCDC6,RTKN2,BICC1,MBL2
chr10	q21.3	del	LRRTM3,CTNNA3
chr10	q23.1	del	NRG3
chr11	q24.3-q25	del	OPCML,NTM,B3GAT1,JAM3,ZBTB44,VPS26B,GLB1L2,IGSF9B,NCAPD3,LOC283177,GLB1L3,ADAMTS15
chr14	q13.1-q13.3	amp	SRP54,SNX6,RALGAPA1,NPAS3,KIAA0391,MBIP,NKX2-1,BAZ1A,FAM177A1,EAPP,NKX2-8,PAX9,INSM2,EGLN3
chr15	q11.2	amp	REREP3,GOLGA8DP,GOLGA6L1
chr16	p13.3	amp	BAIAP3,FBXL16,UNKL,KREMEN2,NPRL3,ITFG3,FLYWCH1,HN1L,TPSD1,RHOT2,SLC9A3R2,CACNA1H,MLST8,NUBP2,CLCN7,IL32,NOXO1,TSC2,ATP6V0C,MSLN,SNRNP25,TRAF7,RAB40C,TCEB2,RHBDF1,PKMYT1,SNORA78,IGFALS,C16orf13,UBE2I,PDPK1,FAHD1,FAM173A,MPG,GNPTG,PIGQ,TBL3,TELO2,SOX8,TBC1D24,PDIA2,RGS11,HAGHL,POLR3K,CCDC78,RHBDL1,ARHGDIG,RNF151,SYNGR3,MIR3177,MIR3176,DECR2,CCDC154,AMDHD2,HBQ1,LUC7L,TMEM204,CHTF18,HBA1,FLYWCH2,PRSS…
chr16	p11.2	amp	EIF3C,C16orf54,NFATC2IP,SLX1B,RRN3P2,DOC2A,SULT1A1,SEZ6L2,PPP4C,LOC613038,LOC388242,MVP,PRRT2,SPN,GDPD3,BOLA2,EIF3CL,CLN3,YPEL3,SULT1A4,CORO1A,SLC7A5P1,KCTD13,CDIPT,C16orf92,SULT1A3,LOC613037,LOC440354,LOC606724,LOC595101,ALDOA,HIRIP3,SULT1A2,TAOK2,ATXN2L,BOLA2B,MAPK3,SBK1,CCDC101,SLX1A,ASPHD1,FAM57B,MAZ,TMEM219,INO80E,QPRT,TBX6
chr17	q12	amp	CDK12
chr17	q21.33	amp	MRPL27,MYCBPAP,LUC7L3,XYLT2
chr17	q25.3	amp	BAHCC1,AATK,TMEM105,SLC38A10,MIR3186,C17orf89,AZI1,MIR1250
chr19	q13.11-q13.2	amp	ZFP14,KIAA0355,ZNF540,SAMD4B,AKT2,KCTD15,LSR,CD22,PEPD,CLIP3,PAF1,LGALS13,DYRK1B,GPI,LRP3,ACTN4,LGALS4,ZNF569,CATSPERG,ZNF793,FFAR1,LGALS17A,SIPA1L3,ZNF573,RASGRP4,MIA,SBSN,WTIP,FBL,PAK4,ALKBH6,CHST8,RAB4B,ZNF529,USF2,RYR1,LOC100129935,MAG,ZNF850,NUMBL,GMFG,MAP3K10,ZNF790,FXYD5,LOC100134317,LOC284412,ZNF345,FFAR3,SPTBN4,LGALS16,UPK1A,LGALS7,EID2B,HNRNPL,MED29,TDRD12,ZNF527,RHPN2,PDCD5,ECH1,ZNF565…
chr20	q13.33	amp	SRMS,DIDO1,COL20A1,KCNQ2,OSBPL2,EEF1A2,STMN3,CABLES2,RPS21,CHRNA4,ADRM1,C20orf166,SS18L1,NTSR1,ARFGAP1,BIRC7,C20orf195,BHLHE23,SLC17A9,GATA5,SLCO4A1,NKAIN4,PTK6,HAR1A,OGFR,HRH3,COL9A3,TCFL5,GMEB2,PPDPF,FLJ16779,YTHDF1,PSMA7,MIR133A2,MIR124-3,HAR1B,LAMA5,MIR1-1,MIR4326,MIR3196,TAF4,DPH3P1
