# Supplementary material for: A Comparison of DNA Mutation and Copy Number Profiles of Primary Breast Cancers and Paired Brain Metastases for Identifying Clinically Relevant Genetic Alterations in Brain Metastases
Source: Cancers (Basel). 2019 May 13;11(5):665. doi: 10.3390/cancers11050665 (PMC6562582; doi:10.3390/cancers11050665)
Supplement: Supplementary file 1 [file cancers-11-00665-s001.zip › Supplementary/Table S2.xlsx]

## Sheet: Suppl table 2
Supplementary Table 2: Number of genes with CNA in PBC and matched BM
Sample ID	Type	Deletion	Loss	Gain	Amplification	Total gene CNA number	Total gene CNA percentage*
1	PBC	0	0	1806	137	1943	7.87788
	BM	56	13	6390	1847	8306	33.6766
2	PBC	0	12	2528	811	3351	13.5866
	BM	2	933	4504	1102	6541	26.5204
3	PBC	4	0	375	1254	1633	6.62099
	BM	4	0	610	1204	1818	7.37107
4	PBC	0	0	807	151	958	3.8842
	BM	0	10	4968	898	5876	23.8242
5	PBC	0	1	558	0	559	2.26646
	BM	3	433	4521	1245	6202	25.146
6	PBC	0	2	2372	561	2935	11.8999
	BM	2	1172	4239	1945	7358	29.833
7	PBC	0	1	603	0	604	2.44891
	BM	0	1	1700	258	1959	7.94275
8	PBC	0	0	1846	0	1846	7.48459
	BM	0	0	5745	1044	6789	27.5259
9	PBC	0	0	17	2	19	0.0770354
	BM	95	162	3350	1705	5312	21.5375
10	PBC	0	6	2345	201	2552	10.3471
	BM	0	808	3021	1894	5723	23.2039
11	PBC	0	0	1322	487	1809	7.33458
	BM	0	0	2730	1805	4535	18.3871
12	PBC	0	55	966	876	1897	7.69137
	BM	51	1152	3423	1607	6233	25.2717
13	PBC	0	2	730	269	1001	4.05855
	BM	0	26	2399	796	3221	13.0595
14	PBC	0	3	1446	59	1508	6.11417
	BM	0	3	659	125	787	3.19089
*, a total of 24,664 genes were analysed
