# Supplementary material for: A Comparison of DNA Mutation and Copy Number Profiles of Primary Breast Cancers and Paired Brain Metastases for Identifying Clinically Relevant Genetic Alterations in Brain Metastases
Source: Cancers (Basel). 2019 May 13;11(5):665. doi: 10.3390/cancers11050665 (PMC6562582; doi:10.3390/cancers11050665)
Supplement: Supplementary file 1 [file cancers-11-00665-s001.zip › Supplementary/Table S3.xlsx]

## Sheet: Suppl table 3
Supplementary Table 3: Details of all detected mutations in all samples
Patient	Sample	Gene	Mutation cDNA	Mutation Protein	Class	Recurrence	Variant Allele Frequency	Recurrent mutation
1	PBC	NCOR1	c.G3040A	p.V1014M	nonsynonymous SNV	2	88.76	no
1	PBC	BRCA1	c.G2641T	p.E881X	stopgain	2	85.28	no
1	PBC	EP300	c.G6567T	p.M2189I	nonsynonymous SNV	2	51.37	no
1	PBC	COL6A3	c.C3371T	p.A1124V	nonsynonymous SNV	2	95.76	no
1	PBC	PRKCE	c.G1327A	p.V443I	nonsynonymous SNV	2	48.51	no
1	PBC	ZHX2	c.C2495T	p.A832V	nonsynonymous SNV	2	23.63	no
1	PBC	TP53	c.641delA	p.H214fs	frameshift deletion	2	85.2	no
1	PBC	SMARCA4	c.4818delG	p.Q1606fs	frameshift deletion	2	NA	no
1	PBC	SMARCA4	c.4821_4897del	p.D1607fs	frameshift deletion	2	NA	no
1	PBC	CRB1	c.493_501del	p.165_167del	nonframeshift deletion	2	14.4	no
1	PBC	AKAP9	c.3075_3076del	p.T1025fs	frameshift deletion	2	50.3	no
1	BM	NCOR1	c.G3040A	p.V1014M	nonsynonymous SNV	2	95.66	no
1	BM	BRCA1	c.G2641T	p.E881X	stopgain	2	89.47	no
1	BM	EP300	c.G6567T	p.M2189I	nonsynonymous SNV	2	45.63	no
1	BM	APOB	c.T10910A	p.V3637D	nonsynonymous SNV	1	2.38	no
1	BM	COL6A3	c.C3371T	p.A1124V	nonsynonymous SNV	2	96.36	no
1	BM	PRKCE	c.G1327A	p.V443I	nonsynonymous SNV	2	14.29	no
1	BM	ATR	c.T4082C	p.L1361S	nonsynonymous SNV	1	26.16	no
1	BM	ZHX2	c.C2495T	p.A832V	nonsynonymous SNV	2	30.97	no
1	BM	FAM135B	c.G967C	p.D323H	nonsynonymous SNV	1	30.88	no
1	BM	KMT2D	c.12831delA	p.L4277fs	frameshift deletion	1	83.2	no
1	BM	RB1	c.1927delA	p.K643fs	frameshift deletion	1	91.3	no
1	BM	TP53	c.641delA	p.H214fs	frameshift deletion	2	87.2	no
1	BM	SMARCA4	c.4818delG	p.Q1606fs	frameshift deletion	2	NA	no
1	BM	SMARCA4	c.4821_4897del	p.D1607fs	frameshift deletion	2	NA	no
1	BM	CRB1	c.493_501del	p.165_167del	nonframeshift deletion	2	10.7	no
1	BM	KMT2C	c.80delC	p.P27fs	frameshift deletion	1	85.4	no
1	BM	AKAP9	c.3075_3076del	p.T1025fs	frameshift deletion	2	47	no
2	PBC	NCAM1	c.T119C	p.L40S	nonsynonymous SNV	2	50.0	no
2	PBC	KMT2A	c.C173G	p.P58R	nonsynonymous SNV	2	56.76	no
2	PBC	KMT2A	c.T179G	p.V60G	nonsynonymous SNV	2	85.71	no
2	PBC	GNPTAB	c.G929T	p.S310I	nonsynonymous SNV	2	23.33	no
2	PBC	KMT2D	c.C7670T	p.P2557L	nonsynonymous SNV	2	54.4	no
2	PBC	NOTCH3	c.C3389T	p.P1130L	nonsynonymous SNV	2	16.92	no
2	PBC	PARP1	c.A1102G	p.T368A	nonsynonymous SNV	2	14.01	no
2	PBC	PARP1	c.T61G	p.C21G	nonsynonymous SNV	2	78.4	no
2	PBC	NEB	c.G14854A	p.V4952I	nonsynonymous SNV	2	31.26	no
2	PBC	PIK3CA	c.A3140G	p.H1047R	nonsynonymous SNV	6	16.67	yes
2	PBC	ATRIP	c.C43T	p.P15S	nonsynonymous SNV	2	57.94	no
2	PBC	REV3L	c.A2966G	p.N989S	nonsynonymous SNV	2	73.17	no
2	PBC	SGK1	c.C108A	p.N36K	nonsynonymous SNV	1	9.15	no
2	PBC	DMD	c.T224G	p.V75G	nonsynonymous SNV	1	7.44	no
2	PBC	GATA1	c.T1157C	p.L386P	nonsynonymous SNV	2	35.17	no
2	PBC	IDH2	c.863_871del	p.288_291del	nonframeshift deletion	2	16.3	no
2	PBC	TNFRSF6B	c.129_130del	p.T43fs	frameshift deletion	2	57.2	no
2	BM	NCAM1	c.T119C	p.L40S	nonsynonymous SNV	2	61.82	no
2	BM	KMT2A	c.C173G	p.P58R	nonsynonymous SNV	2	47.28	no
2	BM	KMT2A	c.T179G	p.V60G	nonsynonymous SNV	2	81.82	no
2	BM	MICALCL	c.G2053A	p.V685I	nonsynonymous SNV	1	7.63	no
2	BM	GNPTAB	c.G929T	p.S310I	nonsynonymous SNV	2	18.18	no
2	BM	KMT2D	c.C7670T	p.P2557L	nonsynonymous SNV	2	44.35	no
2	BM	PALB2	c.C3552A	p.H1184Q	nonsynonymous SNV	1	21.97	no
2	BM	ASXL3	c.T4964G	p.L1655R	nonsynonymous SNV	1	32.65	no
2	BM	NOTCH3	c.C3389T	p.P1130L	nonsynonymous SNV	2	20.63	no
2	BM	PARP1	c.A1102G	p.T368A	nonsynonymous SNV	2	29.67	no
2	BM	PARP1	c.T61G	p.C21G	nonsynonymous SNV	2	68.56	no
2	BM	NEB	c.G14854A	p.V4952I	nonsynonymous SNV	2	34.03	no
2	BM	IDH1	c.A695G	p.D232G	nonsynonymous SNV	1	29.41	no
2	BM	PIK3CA	c.A3140G	p.H1047R	nonsynonymous SNV	6	41.52	yes
2	BM	ATRIP	c.C43T	p.P15S	nonsynonymous SNV	2	22.45	no
2	BM	REV3L	c.A2966G	p.N989S	nonsynonymous SNV	2	40.17	no
2	BM	EZR	c.T278C	p.L93P	nonsynonymous SNV	1	4.8	no
2	BM	STAG2	c.G745A	p.E249K	nonsynonymous SNV	1	20.57	no
2	BM	GATA1	c.T1157C	p.L386P	nonsynonymous SNV	2	57.92	no
2	BM	IDH2	c.863_871del	p.288_291del	nonframeshift deletion	2	37.8	no
2	BM	TNFRSF6B	c.129_130del	p.T43fs	frameshift deletion	2	64.1	no
3	PBC	PTEN	c.C511T	p.Q171X	stopgain	2	37.08	yes
3	PBC	FANCA	c.G4053C	p.E1351D	nonsynonymous SNV	2	70.81	no
3	PBC	LIG3	c.T1487C	p.M496T	nonsynonymous SNV	2	52.0	no
3	PBC	RAD51C	c.C688T	p.L230F	nonsynonymous SNV	2	52.08	no
3	PBC	COL6A3	c.C4690T	p.R1564C	nonsynonymous SNV	2	36.47	no
3	PBC	FANCD2	c.C3493T	p.R1165W	nonsynonymous SNV	2	14.57	no
3	PBC	KMT2C	c.C236T	p.T79M	nonsynonymous SNV	2	44.0	no
3	PBC	ARID1A	c.2060_2061insA	p.P687fs	frameshift insertion	2	42.3	no
3	BM	PTEN	c.C511T	p.Q171X	stopgain	2	47.64	yes
3	BM	FANCA	c.G4053C	p.E1351D	nonsynonymous SNV	2	71.43	no
3	BM	LIG3	c.T1487C	p.M496T	nonsynonymous SNV	2	48.12	no
3	BM	RAD51C	c.C688T	p.L230F	nonsynonymous SNV	2	45.59	no
3	BM	COL6A3	c.C4690T	p.R1564C	nonsynonymous SNV	2	37.57	no
3	BM	FANCD2	c.C3493T	p.R1165W	nonsynonymous SNV	2	8.41	no
3	BM	KMT2C	c.C236T	p.T79M	nonsynonymous SNV	2	46.34	no
3	BM	EXT1	c.G1019A	p.R340H	nonsynonymous SNV	1	2.64	no
3	BM	ANK3	c.7186_7188del	p.2396_2396del	nonframeshift deletion	1	19.3	no
3	BM	ARID1A	c.2060_2061insA	p.P687fs	frameshift insertion	2	44.1	no
4	PBC	RET	c.C1165T	p.L389F	nonsynonymous SNV	2	34.0	no
4	PBC	CD248	c.C835G	p.P279A	nonsynonymous SNV	1	3.27	no
4	PBC	MRE11A	c.G1627A	p.D543N	nonsynonymous SNV	1	6.16	no
4	PBC	PRICKLE1	c.C1091G	p.S364X	stopgain	1	6.93	no
4	PBC	KMT2D	c.C12784G	p.Q4262E	nonsynonymous SNV	1	5.75	no
4	PBC	NTN4	c.G937A	p.D313N	nonsynonymous SNV	2	2.04	no
4	PBC	BRCA2	c.A6665G	p.Y2222C	nonsynonymous SNV	2	29.17	no
4	PBC	DLL4	c.C443T	p.S148F	nonsynonymous SNV	1	1.49	no
4	PBC	MGA	c.C4598G	p.S1533C	nonsynonymous SNV	1	6.15	no
4	PBC	MAP2K1	c.G934C	p.E312Q	nonsynonymous SNV	1	2.68	no
4	PBC	FES	c.G737A	p.R246Q	nonsynonymous SNV	2	75.61	no
4	PBC	MSLN	c.G1670A	p.R557H	nonsynonymous SNV	4	46.25	no
4	PBC	TP53	c.C916T	p.R306X	stopgain	2	34.78	yes
4	PBC	NOTCH3	c.C6407G	p.S2136C	nonsynonymous SNV	1	6.74	no
4	PBC	CACNA1S	c.C5611T	p.P1871S	nonsynonymous SNV	1	3.83	no
4	PBC	ELF3	c.G999A	p.M333I	nonsynonymous SNV	1	4.73	no
4	PBC	USH2A	c.C278T	p.S93L	nonsynonymous SNV	1	3.69	no
4	PBC	TGFB2	c.G82C	p.D28H	nonsynonymous SNV	1	1.57	no
4	PBC	ROR1	c.G2159C	p.R720T	nonsynonymous SNV	2	3.65	no
4	PBC	PIK3CD	c.G1819C	p.E607Q	nonsynonymous SNV	1	6.85	no
4	PBC	SMARCB1	c.G505C	p.D169H	nonsynonymous SNV	1	2.37	no
4	PBC	SMARCB1	c.G534C	p.E178D	nonsynonymous SNV	1	2.38	no
4	PBC	CHEK2	c.G1476C	p.K492N	nonsynonymous SNV	1	12.44	no
4	PBC	APOB	c.G2496A	p.M832I	nonsynonymous SNV	2	40.68	no
4	PBC	COL6A3	c.G7025A	p.R2342Q	nonsynonymous SNV	2	7.57	no
4	PBC	COL6A3	c.A2102T	p.D701V	nonsynonymous SNV	1	4.21	no
4	PBC	COL6A3	c.G2101A	p.D701N	nonsynonymous SNV	1	4.05	no
4	PBC	PIK3CA	c.G412A	p.D138N	nonsynonymous SNV	1	2.91	yes
4	PBC	PIK3CA	c.T1035A	p.N345K	nonsynonymous SNV	2	56.25	yes
4	PBC	PHOX2B	c.G357C	p.E119D	nonsynonymous SNV	2	16.36	no
4	PBC	RAD50	c.G3193A	p.D1065N	nonsynonymous SNV	2	43.01	no
4	PBC	SDHA	c.A898G	p.I300V	nonsynonymous SNV	2	42.75	no
4	PBC	MAP3K1	c.G2353A	p.E785K	nonsynonymous SNV	1	3.62	no
4	PBC	KMT2C	c.G2640A	p.W880X	stopgain	1	6.62	no
4	PBC	ZNF703	c.G282C	p.Q94H	nonsynonymous SNV	1	1.8	no
4	PBC	GALNT12	c.G1153A	p.E385K	nonsynonymous SNV	2	29.01	no
4	PBC	NOTCH1	c.C6319G	p.H2107D	nonsynonymous SNV	2	2.8	no
4	PBC	NTRK2	c.C1857G	p.F619L	nonsynonymous SNV	2	3.94	no
4	BM	RET	c.C1165T	p.L389F	nonsynonymous SNV	2	49.47	no
4	BM	BMPR1A	c.C1596G	p.I532M	nonsynonymous SNV	1	26.35	no
4	BM	NTN4	c.G937A	p.D313N	nonsynonymous SNV	2	10.43	no
4	BM	BRCA2	c.A6665G	p.Y2222C	nonsynonymous SNV	2	22.22	no
4	BM	FES	c.G737A	p.R246Q	nonsynonymous SNV	2	80.94	no
4	BM	MSLN	c.G1670A	p.R557H	nonsynonymous SNV	4	36.89	no
4	BM	TP53	c.C916T	p.R306X	stopgain	2	56.11	yes
4	BM	ROR1	c.G2159C	p.R720T	nonsynonymous SNV	2	33.9	no
4	BM	APOB	c.G2496A	p.M832I	nonsynonymous SNV	2	20.83	no
4	BM	COL6A3	c.G7025A	p.R2342Q	nonsynonymous SNV	2	27.89	no
4	BM	PIK3CA	c.T1035A	p.N345K	nonsynonymous SNV	2	57.78	yes
4	BM	PHOX2B	c.G357C	p.E119D	nonsynonymous SNV	2	26.24	no
4	BM	RAD50	c.G3193A	p.D1065N	nonsynonymous SNV	2	46.41	no
4	BM	SDHA	c.A898G	p.I300V	nonsynonymous SNV	2	50.4	no
4	BM	EGFR	c.G411C	p.M137I	nonsynonymous SNV	2	14.15	no
4	BM	GALNT12	c.G1153A	p.E385K	nonsynonymous SNV	2	29.53	no
4	BM	NOTCH1	c.C6319G	p.H2107D	nonsynonymous SNV	2	26.54	no
4	BM	NTRK2	c.C1857G	p.F619L	nonsynonymous SNV	2	27.33	no
4	BM	ROR2	c.G603C	p.E201D	nonsynonymous SNV	1	40.21	no
5	PBC	IGF1R	c.G3127C	p.E1043Q	nonsynonymous SNV	2	7.61	no
5	PBC	MINK1	c.C3021A	p.D1007E	nonsynonymous SNV	2	17.31	no
5	PBC	SMARCA4	c.G4819A	p.D1607N	nonsynonymous SNV	1	5.84	no
5	PBC	RPS6KC1	c.A448G	p.T150A	nonsynonymous SNV	2	55.51	no
5	PBC	MAPK1	c.G856T	p.A286S	nonsynonymous SNV	2	18.27	no
5	PBC	KDR	c.G798T	p.K266N	nonsynonymous SNV	1	3.93	no
5	PBC	DIAPH1	c.T3260C	p.V1087A	nonsynonymous SNV	2	54.21	no
5	PBC	KMT2C	c.A13535G	p.H4512R	nonsynonymous SNV	2	32.72	no
5	PBC	RFC2	c.G103A	p.E35K	nonsynonymous SNV	1	2.19	no
5	PBC	CSMD3	c.A5891G	p.Y1964C	nonsynonymous SNV	2	52.05	no
5	PBC	ZHX2	c.G1787A	p.G596E	nonsynonymous SNV	2	35.76	no
5	PBC	ADNP	c.424_425insGCA	p.T142delinsST	nonframeshift insertion	2	50.3	no
5	BM	RFC5	c.G616C	p.V206L	nonsynonymous SNV	1	16.03	no
5	BM	ERBB3	c.3130-1G>C	NA	splicing	1	29.75	no
5	BM	IGF1R	c.G3127C	p.E1043Q	nonsynonymous SNV	2	17.15	no
5	BM	MINK1	c.C3021A	p.D1007E	nonsynonymous SNV	2	44.04	no
5	BM	RPS6KC1	c.A448G	p.T150A	nonsynonymous SNV	2	54.94	no
5	BM	MAPK1	c.G856T	p.A286S	nonsynonymous SNV	2	48.3	no
5	BM	XRCC5	c.136-1G>C	NA	splicing	1	19.71	no
5	BM	PIK3CA	c.G1633A	p.E545K	nonsynonymous SNV	1	19.82	yes
5	BM	DIAPH1	c.T3260C	p.V1087A	nonsynonymous SNV	2	48.86	no
5	BM	TAP1	c.G113A	p.S38N	nonsynonymous SNV	1	13.76	no
5	BM	KMT2C	c.A13535G	p.H4512R	nonsynonymous SNV	2	12.03	no
5	BM	PMS2	c.A295G	p.T99A	nonsynonymous SNV	1	15.32	no
5	BM	CSMD3	c.A5891G	p.Y1964C	nonsynonymous SNV	2	38.81	no
5	BM	ZHX2	c.G1787A	p.G596E	nonsynonymous SNV	2	41.6	no
5	BM	ATRX	c.G5597A	p.G1866E	nonsynonymous SNV	1	29.35	no
5	BM	ADNP	c.424_425insGCA	p.T142delinsST	nonframeshift insertion	2	35.6	no
5	BM	FGFR4	c.1378_1397del	p.W460fs	frameshift deletion	1	14.2	no
6	PBC	KMT2D	c.G8609T	p.G2870V	nonsynonymous SNV	1	4.83	no
6	PBC	ACVR1B	c.A1187T	p.D396V	nonsynonymous SNV	2	53.58	no
6	PBC	ITGAL	c.G488A	p.G163D	nonsynonymous SNV	1	5.25	no
6	PBC	MSLN	c.G1670A	p.R557H	nonsynonymous SNV	4	61.97	no
6	PBC	FANCA	c.G1204A	p.E402K	nonsynonymous SNV	2	62.81	no
6	PBC	EME1	c.G1119C	p.Q373H	nonsynonymous SNV	1	5.53	no
6	PBC	TP53	c.G610T	p.E204X	stopgain	2	65.33	yes
6	PBC	NRAS	c.C553T	p.P185S	nonsynonymous SNV	2	30.66	no
6	PBC	EPHA2	c.G1090T	p.V364F	nonsynonymous SNV	1	5.86	no
6	PBC	HSPG2	c.G10190A	p.G3397E	nonsynonymous SNV	1	5.69	no
6	PBC	APOB	c.G4009C	p.V1337L	nonsynonymous SNV	2	60.4	no
6	PBC	IGSF10	c.G7007C	p.R2336T	nonsynonymous SNV	2	56.99	no
6	PBC	IGSF10	c.A1588G	p.I530V	nonsynonymous SNV	2	67.46	no
6	PBC	MLLT4	c.G3683C	p.R1228T	nonsynonymous SNV	1	17.68	no
6	PBC	CUX1	c.G3823A	p.E1275K	nonsynonymous SNV	2	25.0	no
6	PBC	CUX1	c.C3854A	p.T1285N	nonsynonymous SNV	1	5.81	no
6	PBC	WRN	c.A32T	p.Q11L	nonsynonymous SNV	2	29.93	no
6	PBC	ABL1	c.C3292T	p.Q1098X	stopgain	1	10.61	no
6	PBC	BRCA1	c.3844_3845insCG	p.E1282fs	frameshift insertion	2	82.5	no
6	PBC	BRCA1	c.3839_3841del	p.1280_1281del	nonframeshift deletion	2	78.1	no
6	PBC	CASP8	c.182_217del	p.61_73del	nonframeshift deletion	3	28.1	no
6	PBC	RUNX2	c.216_233del	p.72_78del	nonframeshift deletion	3	25.6	no
6	BM	MRE11A	c.G1840C	p.A614P	nonsynonymous SNV	1	35.71	no
6	BM	ACVR1B	c.A1187T	p.D396V	nonsynonymous SNV	2	83.25	no
6	BM	ITGAL	c.C1702G	p.R568G	nonsynonymous SNV	1	27.68	no
6	BM	ZFHX3	c.G674C	p.S225T	nonsynonymous SNV	1	34.02	no
6	BM	MSLN	c.G1670A	p.R557H	nonsynonymous SNV	4	5.06	no
6	BM	FANCA	c.G1204A	p.E402K	nonsynonymous SNV	2	93.97	no
6	BM	TP53	c.G610T	p.E204X	stopgain	2	89.7	yes
6	BM	NRAS	c.C553T	p.P185S	nonsynonymous SNV	2	37.59	no
6	BM	APOB	c.G4009C	p.V1337L	nonsynonymous SNV	2	62.54	no
6	BM	IGSF10	c.G7007C	p.R2336T	nonsynonymous SNV	2	64.91	no
6	BM	IGSF10	c.A1588G	p.I530V	nonsynonymous SNV	2	60.98	no
6	BM	PDGFRA	c.C661T	p.L221F	nonsynonymous SNV	1	86.67	no
6	BM	MYB	c.A1540G	p.K514E	nonsynonymous SNV	1	4.01	no
6	BM	CUX1	c.G3823A	p.E1275K	nonsynonymous SNV	2	3.08	no
6	BM	WRN	c.A32T	p.Q11L	nonsynonymous SNV	2	20.52	no
6	BM	DMD	c.G3069C	p.K1023N	nonsynonymous SNV	1	44.0	no
6	BM	BRCA1	c.3844_3845insCG	p.E1282fs	frameshift insertion	2	91.1	no
6	BM	BRCA1	c.3839_3841del	p.1280_1281del	nonframeshift deletion	2	89.7	no
6	BM	ITGAV	c.848delT	p.V283fs	frameshift deletion	1	39.1	no
6	BM	CASP8	c.182_217del	p.61_73del	nonframeshift deletion	3	40.9	no
6	BM	RUNX2	c.216_233del	p.72_78del	nonframeshift deletion	3	31.3	no
7	PBC	PRF1	c.G368A	p.R123H	nonsynonymous SNV	2	56.28	no
7	PBC	GATA3	c.T878A	p.M293K	nonsynonymous SNV	2	17.46	no
7	PBC	GATA3	c.G879A	p.M293I	nonsynonymous SNV	2	17.46	no
7	PBC	NCOR2	c.A1918G	p.M640V	nonsynonymous SNV	2	55.59	no
7	PBC	FLT3	c.C953T	p.S318L	nonsynonymous SNV	2	16.0	no
7	PBC	FOXA1	c.C798G	p.F266L	nonsynonymous SNV	2	15.86	no
7	PBC	FOXA1	c.C762G	p.F254L	nonsynonymous SNV	2	15.78	no
7	PBC	FOXA1	c.C600G	p.I200M	nonsynonymous SNV	2	11.94	no
7	PBC	ERCC4	c.A401G	p.Y134C	nonsynonymous SNV	2	38.32	no
7	PBC	ITGAL	c.G721A	p.A241T	nonsynonymous SNV	2	28.03	no
7	PBC	ZFHX3	c.G1834A	p.D612N	nonsynonymous SNV	2	20.35	no
7	PBC	ZNF750	c.C733T	p.H245Y	nonsynonymous SNV	2	18.7	no
7	PBC	MBD1	c.G1627A	p.D543N	nonsynonymous SNV	2	52.44	no
7	PBC	PIK3CD	c.C1976T	p.S659L	nonsynonymous SNV	2	14.69	no
7	PBC	GNAS	c.C362T	p.S121F	nonsynonymous SNV	2	43.41	no
7	PBC	GNAS	c.G79A	p.E27K	nonsynonymous SNV	2	21.16	no
7	PBC	IL2RB	c.G382A	p.E128K	nonsynonymous SNV	2	15.37	no
7	PBC	NEB	c.G5721A	p.M1907I	nonsynonymous SNV	2	9.01	no
7	PBC	ERBB4	c.G3119C	p.R1040T	nonsynonymous SNV	2	30.43	no
7	PBC	COL6A3	c.C8009T	p.A2670V	nonsynonymous SNV	2	39.91	no
7	PBC	COL6A3	c.C1904G	p.S635X	stopgain	2	20.06	no
7	PBC	PIK3CA	c.A3140G	p.H1047R	nonsynonymous SNV	6	12.14	yes
7	PBC	BAP1	c.G747T	p.K249N	nonsynonymous SNV	2	49.9	no
7	PBC	MAP3K1	c.C1069T	p.H357Y	nonsynonymous SNV	2	44.09	no
7	PBC	XRCC4	c.G847A	p.E283K	nonsynonymous SNV	2	45.45	no
7	PBC	FOXQ1	c.C337T	p.P113S	nonsynonymous SNV	2	47.98	no
7	PBC	EZR	c.C1415T	p.P472L	nonsynonymous SNV	2	100.0	no
7	PBC	FANCE	c.C463T	p.P155S	nonsynonymous SNV	2	14.72	no
7	PBC	CUX1	c.G4103A	p.R1368Q	nonsynonymous SNV	2	45.83	no
7	PBC	GPNMB	c.G541A	p.G181S	nonsynonymous SNV	2	34.45	no
7	PBC	GATA1	c.C337T	p.R113C	nonsynonymous SNV	1	3.49	no
7	PBC	ATRX	c.G1712T	p.R571I	nonsynonymous SNV	2	33.33	no
7	BM	PRF1	c.G368A	p.R123H	nonsynonymous SNV	2	62.96	no
7	BM	GATA3	c.T878A	p.M293K	nonsynonymous SNV	2	44.37	no
7	BM	GATA3	c.G879A	p.M293I	nonsynonymous SNV	2	44.17	no
7	BM	NCOR2	c.A1918G	p.M640V	nonsynonymous SNV	2	47.36	no
7	BM	FLT3	c.C953T	p.S318L	nonsynonymous SNV	2	35.29	no
7	BM	FOXA1	c.C798G	p.F266L	nonsynonymous SNV	2	25.98	no
7	BM	FOXA1	c.C762G	p.F254L	nonsynonymous SNV	2	26.47	no
7	BM	FOXA1	c.C600G	p.I200M	nonsynonymous SNV	2	21.75	no
7	BM	ERCC4	c.A401G	p.Y134C	nonsynonymous SNV	2	37.03	no
7	BM	ITGAL	c.G721A	p.A241T	nonsynonymous SNV	2	44.74	no
7	BM	ZFHX3	c.G1834A	p.D612N	nonsynonymous SNV	2	40.78	no
7	BM	ZNF750	c.C733T	p.H245Y	nonsynonymous SNV	2	43.6	no
7	BM	MBD1	c.G1627A	p.D543N	nonsynonymous SNV	2	50.0	no
7	BM	PIK3CD	c.C1976T	p.S659L	nonsynonymous SNV	2	17.76	no
7	BM	GNAS	c.C362T	p.S121F	nonsynonymous SNV	2	44.92	no
7	BM	GNAS	c.G79A	p.E27K	nonsynonymous SNV	2	35.08	no
7	BM	CHEK2	c.C1547G	p.S516C	nonsynonymous SNV	1	55.66	no
7	BM	IL2RB	c.G382A	p.E128K	nonsynonymous SNV	2	41.08	no
7	BM	NEB	c.G5721A	p.M1907I	nonsynonymous SNV	2	33.08	no
7	BM	ERBB4	c.G3119C	p.R1040T	nonsynonymous SNV	2	37.04	no
7	BM	COL6A3	c.C8009T	p.A2670V	nonsynonymous SNV	2	37.66	no
7	BM	COL6A3	c.C1904G	p.S635X	stopgain	2	34.17	no
7	BM	HEATR5B	c.G31A	p.E11K	nonsynonymous SNV	1	24.22	no
7	BM	SOS1	c.G1936A	p.E646K	nonsynonymous SNV	1	32.0	no
7	BM	PIK3CA	c.G1624A	p.E542K	nonsynonymous SNV	1	56.52	yes
7	BM	PIK3CA	c.A3140G	p.H1047R	nonsynonymous SNV	6	38.12	yes
7	BM	BAP1	c.G747T	p.K249N	nonsynonymous SNV	2	59.6	no
7	BM	MAP3K1	c.C1069T	p.H357Y	nonsynonymous SNV	2	75.21	no
7	BM	XRCC4	c.G847A	p.E283K	nonsynonymous SNV	2	80.65	no
7	BM	FOXQ1	c.C337T	p.P113S	nonsynonymous SNV	2	46.15	no
7	BM	ESR1	c.G1138C	p.E380Q	nonsynonymous SNV	1	14.97	no
7	BM	FANCE	c.C463T	p.P155S	nonsynonymous SNV	2	39.21	no
7	BM	CUX1	c.G4103A	p.R1368Q	nonsynonymous SNV	2	60.42	no
7	BM	GPNMB	c.G541A	p.G181S	nonsynonymous SNV	2	35.25	no
7	BM	ATRX	c.G3049T	p.E1017X	stopgain	1	4.76	no
7	BM	ATRX	c.G2830A	p.E944K	nonsynonymous SNV	1	16.67	no
7	BM	ATRX	c.G2755A	p.D919N	nonsynonymous SNV	1	16.3	no
7	BM	ATRX	c.G2674A	p.E892K	nonsynonymous SNV	1	40.0	no
7	BM	ATRX	c.G1712T	p.R571I	nonsynonymous SNV	2	13.86	no
8	PBC	ATM	c.G6067A	p.G2023R	nonsynonymous SNV	2	55.56	no
8	PBC	PARP4	c.G3389A	p.R1130Q	nonsynonymous SNV	2	64.44	no
8	PBC	OTUD7A	c.A1837C	p.K613Q	nonsynonymous SNV	2	50.28	no
8	PBC	NF1	c.T528A	p.D176E	nonsynonymous SNV	2	44.44	no
8	PBC	ASXL3	c.G2992C	p.E998Q	nonsynonymous SNV	1	2.77	no
8	PBC	RUNX1	c.G602A	p.R201Q	nonsynonymous SNV	2	16.22	yes
8	PBC	PMS1	c.A122C	p.D41A	nonsynonymous SNV	2	30.67	no
8	PBC	MAP2	c.G163A	p.E55K	nonsynonymous SNV	2	50.0	no
8	PBC	ASXL2	c.A1640G	p.Q547R	nonsynonymous SNV	2	40.28	no
8	PBC	RFC1	c.C2639T	p.A880V	nonsynonymous SNV	2	48.03	no
8	PBC	KMT2C	c.C1047G	p.S349R	nonsynonymous SNV	2	5.38	no
8	PBC	RAD9A	c.547_549del	p.183_183del	nonframeshift deletion	2	49.9	no
8	PBC	MAP2K4	c.534delG	p.M178fs	frameshift deletion	2	35.1	no
8	PBC	PIK3CA	c.1338_1364del	p.446_455del	nonframeshift deletion	2	5.8	no
8	PBC	KMT2C	c.7085_7086del	p.S2362fs	frameshift deletion	2	23.1	no
8	PBC	TNFRSF10A	c.298delC	p.L100fs	frameshift deletion	2	59.1	no
8	PBC	PTCH1	c.142_144del	p.48_48del	nonframeshift deletion	2	26.6	no
8	BM	ATM	c.G6067A	p.G2023R	nonsynonymous SNV	2	53.66	no
8	BM	PARP4	c.G3389A	p.R1130Q	nonsynonymous SNV	2	51.79	no
8	BM	OTUD7A	c.A1837C	p.K613Q	nonsynonymous SNV	2	41.85	no
8	BM	NF1	c.T528A	p.D176E	nonsynonymous SNV	2	46.45	no
8	BM	NTRK1	c.C355T	p.R119C	nonsynonymous SNV	1	11.46	no
8	BM	IRF6	c.G427A	p.E143K	nonsynonymous SNV	1	18.92	no
8	BM	RUNX1	c.G602A	p.R201Q	nonsynonymous SNV	2	38.7	yes
8	BM	PMS1	c.A122C	p.D41A	nonsynonymous SNV	2	20.42	no
8	BM	MAP2	c.G163A	p.E55K	nonsynonymous SNV	2	62.9	no
8	BM	ASXL2	c.A1640G	p.Q547R	nonsynonymous SNV	2	13.01	no
8	BM	RFC1	c.C2639T	p.A880V	nonsynonymous SNV	2	34.44	no
8	BM	ESR1	c.A1610G	p.Y537C	nonsynonymous SNV	1	19.41	no
8	BM	KMT2C	c.C1047G	p.S349R	nonsynonymous SNV	2	5.01	no
8	BM	RAD9A	c.547_549del	p.183_183del	nonframeshift deletion	2	33.1	no
8	BM	MAP2K4	c.534delG	p.M178fs	frameshift deletion	2	47.8	no
8	BM	PIK3CA	c.1338_1364del	p.446_455del	nonframeshift deletion	2	9.1	no
8	BM	KMT2C	c.7085_7086del	p.S2362fs	frameshift deletion	2	44.7	no
8	BM	TNFRSF10A	c.298delC	p.L100fs	frameshift deletion	2	67.2	no
8	BM	PTCH1	c.142_144del	p.48_48del	nonframeshift deletion	2	29.6	no
9	PBC	GNPTAB	c.C3253T	p.P1085S	nonsynonymous SNV	2	48.44	no
9	PBC	BRCA1	c.A5432G	p.Q1811R	nonsynonymous SNV	2	41.32	no
9	PBC	JAK3	c.G2164A	p.V722I	nonsynonymous SNV	4	47.46	no
9	PBC	GNAS	c.C1034G	p.P345R	nonsynonymous SNV	2	47.54	no
9	PBC	GNAS	c.C1499T	p.A500V	nonsynonymous SNV	2	45.84	no
9	PBC	IL2RB	c.G898A	p.V300I	nonsynonymous SNV	2	2.62	no
9	PBC	CASP8	c.G430A	p.V144M	nonsynonymous SNV	2	45.96	no
9	PBC	FGFR4	c.A1100G	p.Y367C	nonsynonymous SNV	2	57.08	no
9	PBC	CSMD3	c.C8513T	p.S2838F	nonsynonymous SNV	2	37.64	no
9	PBC	SELP	c.984_985insAA	p.A329fs	frameshift insertion	2	47.5	no
9	PBC	GNAS	c.1228_1254del	p.410_418del	nonframeshift deletion	2	46.4	no
9	BM	GNPTAB	c.C3253T	p.P1085S	nonsynonymous SNV	2	80.0	no
9	BM	BRCA1	c.A5432G	p.Q1811R	nonsynonymous SNV	2	84.97	no
9	BM	ASXL3	c.G5152C	p.E1718Q	nonsynonymous SNV	1	25.89	no
9	BM	JAK3	c.G2164A	p.V722I	nonsynonymous SNV	4	29.6	no
9	BM	ZNF471	c.C897A	p.F299L	nonsynonymous SNV	1	89.55	no
9	BM	GNAS	c.C1034G	p.P345R	nonsynonymous SNV	2	31.46	no
9	BM	GNAS	c.C1499T	p.A500V	nonsynonymous SNV	2	38.45	no
9	BM	IL2RB	c.G898A	p.V300I	nonsynonymous SNV	2	18.22	no
9	BM	CASP8	c.G430A	p.V144M	nonsynonymous SNV	2	90.59	no
9	BM	FGFR4	c.A1100G	p.Y367C	nonsynonymous SNV	2	93.69	no
9	BM	CTGF	c.C971T	p.A324V	nonsynonymous SNV	1	7.52	no
9	BM	VEGFA	c.A467G	p.E156G	nonsynonymous SNV	1	13.85	no
9	BM	CSMD3	c.C8513T	p.S2838F	nonsynonymous SNV	2	16.96	no
9	BM	ROR2	c.C2349G	p.N783K	nonsynonymous SNV	1	13.47	no
9	BM	CREBBP	c.1117_1120del	p.A373fs	frameshift deletion	2	38.5	no
9	BM	TP53	c.218_219del	p.V73fs	frameshift deletion	1	84.8	no
9	BM	SELP	c.984_985insAA	p.A329fs	frameshift insertion	2	48.7	no
9	BM	GNAS	c.1228_1254del	p.410_418del	nonframeshift deletion	2	30.1	no
10	PBC	LIG4	c.G1639A	p.V547I	nonsynonymous SNV	2	22.2	no
10	PBC	ZFHX3	c.G745A	p.G249S	nonsynonymous SNV	2	15.64	no
10	PBC	ASXL3	c.C6586G	p.P2196A	nonsynonymous SNV	2	27.08	no
10	PBC	PRKCG	c.G1219T	p.G407C	nonsynonymous SNV	1	14.12	no
10	PBC	MYH9	c.G2893C	p.E965Q	nonsynonymous SNV	1	25.26	no
10	PBC	DNER	c.C1021T	p.Q341X	stopgain	1	17.58	no
10	PBC	SOS1	c.G3433C	p.D1145H	nonsynonymous SNV	1	16.67	no
10	PBC	PIK3CA	c.A3140G	p.H1047R	nonsynonymous SNV	6	36.44	yes
10	PBC	FAT1	c.A4939G	p.M1647V	nonsynonymous SNV	2	48.0	no
10	PBC	ERBB2IP	c.C1622T	p.T541I	nonsynonymous SNV	1	20.78	no
10	PBC	KMT2C	c.G13784C	p.R4595P	nonsynonymous SNV	2	44.14	no
10	PBC	MXRA5	c.T2294C	p.F765S	nonsynonymous SNV	2	55.13	no
10	BM	LIG4	c.G1639A	p.V547I	nonsynonymous SNV	2	8.43	no
10	BM	PPP2R5C	c.G1484A	p.R495H	nonsynonymous SNV	1	24.72	no
10	BM	CREBBP	c.T2125G	p.S709A	nonsynonymous SNV	1	26.8	no
10	BM	ZFHX3	c.G745A	p.G249S	nonsynonymous SNV	2	23.98	no
10	BM	NCOR1	c.C1898T	p.S633L	nonsynonymous SNV	1	18.77	no
10	BM	PRKAR1A	c.G344C	p.R115T	nonsynonymous SNV	1	13.36	no
10	BM	ZNF750	c.G1726A	p.E576K	nonsynonymous SNV	1	1.47	no
10	BM	ASXL3	c.C6586G	p.P2196A	nonsynonymous SNV	2	27.84	no
10	BM	TGFB2	c.G383A	p.R128K	nonsynonymous SNV	1	25.26	no
10	BM	ARID1A	c.G4591T	p.E1531X	stopgain	1	11.73	no
10	BM	LRP1B	c.T5526G	p.N1842K	nonsynonymous SNV	1	48.28	no
10	BM	LRP1B	c.A5525T	p.N1842I	nonsynonymous SNV	1	48.28	no
10	BM	NFE2L2	c.G1170C	p.Q390H	nonsynonymous SNV	1	15.85	no
10	BM	SF3B1	c.C1645T	p.R549C	nonsynonymous SNV	1	41.1	no
10	BM	MAP2	c.5269-1G>A	NA	splicing	1	41.56	no
10	BM	SLC4A5	c.G1870C	p.D624H	nonsynonymous SNV	1	12.59	no
10	BM	SLC4A5	c.G346A	p.E116K	nonsynonymous SNV	1	18.97	no
10	BM	PIK3CB	c.C2306G	p.S769X	stopgain	1	44.19	no
10	BM	PIK3CA	c.A3140G	p.H1047R	nonsynonymous SNV	6	64.83	yes
10	BM	FAT1	c.A4939G	p.M1647V	nonsynonymous SNV	2	65.0	no
10	BM	APC	c.G8386C	p.D2796H	nonsynonymous SNV	1	22.62	no
10	BM	FGFR4	c.G1906T	p.G636C	nonsynonymous SNV	1	23.24	no
10	BM	FGFR4	c.G2408C	p.X803S	stoploss	1	30.37	no
10	BM	CTGF	c.G81T	p.Q27H	nonsynonymous SNV	1	33.33	no
10	BM	NOTCH4	c.G5506C	p.E1836Q	nonsynonymous SNV	1	17.67	no
10	BM	KMT2C	c.G13784C	p.R4595P	nonsynonymous SNV	2	42.95	no
10	BM	KMT2C	c.C1049T	p.P350L	nonsynonymous SNV	2	8.07	no
10	BM	MXRA5	c.T2294C	p.F765S	nonsynonymous SNV	2	32.1	no
10	BM	MXRA5	c.G2036C	p.R679T	nonsynonymous SNV	1	18.76	no
11	PBC	AKT1	c.G130A	p.D44N	nonsynonymous SNV	2	36.46	yes
11	PBC	AKT1	c.G49A	p.E17K	nonsynonymous SNV	2	36.84	yes
11	PBC	ITGAL	c.A103G	p.S35G	nonsynonymous SNV	2	53.46	no
11	PBC	JAK3	c.A757G	p.T253A	nonsynonymous SNV	2	25.93	no
11	PBC	CD22	c.A1559C	p.H520P	nonsynonymous SNV	2	51.15	no
11	PBC	TPX2	c.C20A	p.S7Y	nonsynonymous SNV	2	46.19	no
11	PBC	EP300	c.G3787T	p.E1263X	stopgain	1	15.43	no
11	PBC	COL6A3	c.G9070A	p.V3024I	nonsynonymous SNV	2	15.67	no
11	PBC	FAT1	c.A5320G	p.I1774V	nonsynonymous SNV	2	39.39	no
11	PBC	NOTCH1	c.C2734T	p.R912W	nonsynonymous SNV	2	75.0	no
11	BM	POLD3	c.C1153T	p.R385C	nonsynonymous SNV	1	43.39	no
11	BM	AKT1	c.G130A	p.D44N	nonsynonymous SNV	2	85.71	yes
11	BM	AKT1	c.G49A	p.E17K	nonsynonymous SNV	2	56.69	yes
11	BM	ITGAL	c.A103G	p.S35G	nonsynonymous SNV	2	57.27	no
11	BM	TP53	c.G587A	p.R196Q	nonsynonymous SNV	1	52.7	no
11	BM	JAK3	c.A757G	p.T253A	nonsynonymous SNV	2	32.39	no
11	BM	CD22	c.A1559C	p.H520P	nonsynonymous SNV	2	51.79	no
11	BM	TPX2	c.C20A	p.S7Y	nonsynonymous SNV	2	29.71	no
11	BM	COL6A3	c.G9070A	p.V3024I	nonsynonymous SNV	2	36.43	no
11	BM	FAT1	c.A5320G	p.I1774V	nonsynonymous SNV	2	51.39	no
11	BM	NOTCH1	c.C2734T	p.R912W	nonsynonymous SNV	2	47.37	no
11	BM	POLA1	c.A398T	p.N133I	nonsynonymous SNV	1	33.11	no
11	BM	BCOR	c.G3587T	p.G1196V	nonsynonymous SNV	1	27.94	no
11	BM	RUNX2	c.216_233del	p.72_78del	nonframeshift deletion	3	13.2	no
12	PBC	ATM	c.T2932C	p.S978P	nonsynonymous SNV	2	54.55	no
12	PBC	DYNC1H1	c.G9340T	p.D3114Y	nonsynonymous SNV	1	6.6	no
12	PBC	TP53	c.A745T	p.R249W	nonsynonymous SNV	2	35.09	yes
12	PBC	JAK3	c.G2164A	p.V722I	nonsynonymous SNV	4	65.06	no
12	PBC	MTOR	c.C4556A	p.A1519D	nonsynonymous SNV	2	5.65	no
12	PBC	MAPK1	c.C987G	p.F329L	nonsynonymous SNV	2	16.97	no
12	PBC	NEB	c.A5849G	p.K1950R	nonsynonymous SNV	2	23.08	no
12	PBC	KMT2C	c.C2663T	p.S888F	nonsynonymous SNV	2	29.51	no
12	PBC	POLA1	c.C4356A	p.S1452R	nonsynonymous SNV	1	13.33	no
12	PBC	GATA3	c.1276_1277insA	p.S426fs	frameshift insertion	2	16.4	no
12	BM	ATM	c.T2932C	p.S978P	nonsynonymous SNV	2	83.21	no
12	BM	TP53	c.A745T	p.R249W	nonsynonymous SNV	2	76.27	yes
12	BM	JAK3	c.G2164A	p.V722I	nonsynonymous SNV	4	92.68	no
12	BM	MTOR	c.C4556A	p.A1519D	nonsynonymous SNV	2	28.85	no
12	BM	MAPK1	c.C987G	p.F329L	nonsynonymous SNV	2	33.26	no
12	BM	NEB	c.A5849G	p.K1950R	nonsynonymous SNV	2	39.79	no
12	BM	ERBB4	c.G317A	p.R106H	nonsynonymous SNV	1	20.83	no
12	BM	ADAMTS16	c.C3567G	p.F1189L	nonsynonymous SNV	1	4.96	no
12	BM	ARID1B	c.G2345A	p.G782D	nonsynonymous SNV	1	17.68	no
12	BM	KMT2C	c.C2663T	p.S888F	nonsynonymous SNV	2	39.73	no
12	BM	GATA3	c.1276_1277insA	p.S426fs	frameshift insertion	2	35.3	no
12	BM	FUBP1	c.1805_1808del	p.G602fs	frameshift deletion	1	30.4	no
13	PBC	CDKN1C	c.T256G	p.S86A	nonsynonymous SNV	2	33.09	no
13	PBC	ACVR1B	c.A421C	p.I141L	nonsynonymous SNV	2	49.08	no
13	PBC	TP53	c.G711T	p.M237I	nonsynonymous SNV	2	25.92	yes
13	PBC	DDR2	c.T971C	p.L324P	nonsynonymous SNV	2	57.62	no
13	PBC	EXO1	c.G421C	p.G141R	nonsynonymous SNV	2	49.31	no
13	PBC	MSH2	c.A1748G	p.N583S	nonsynonymous SNV	2	47.62	no
13	PBC	FAT1	c.T12469G	p.Y4157D	nonsynonymous SNV	2	4.76	no
13	PBC	FAT1	c.G6302T	p.R2101L	nonsynonymous SNV	2	49.56	no
13	PBC	EGFR	c.G2918A	p.R973Q	nonsynonymous SNV	2	2.53	no
13	PBC	HGF	c.G1298C	p.S433T	nonsynonymous SNV	2	32.74	no
13	PBC	MXRA5	c.A482T	p.N161I	nonsynonymous SNV	1	2.41	no
13	PBC	ZFHX3	c.9611_9612insGCA	p.Q3204delinsQQ	nonframeshift insertion	2	40.5	no
13	PBC	SLC4A5	c.1370_1371insTGG	p.G457delinsGG	nonframeshift insertion	2	34.5	no
13	PBC	MAP3K4	c.81_82insCCG	p.P27delinsPP	nonframeshift insertion	2	48.5	no
13	BM	CDKN1C	c.T256G	p.S86A	nonsynonymous SNV	2	32.32	no
13	BM	ACVR1B	c.A421C	p.I141L	nonsynonymous SNV	2	49.9	no
13	BM	TP53	c.G711T	p.M237I	nonsynonymous SNV	2	58.26	yes
13	BM	IL6R	c.G865A	p.V289M	nonsynonymous SNV	1	6.33	no
13	BM	DDR2	c.T971C	p.L324P	nonsynonymous SNV	2	65.96	no
13	BM	EXO1	c.G421C	p.G141R	nonsynonymous SNV	2	62.24	no
13	BM	MSH2	c.A1748G	p.N583S	nonsynonymous SNV	2	47.06	no
13	BM	FAT1	c.T12469G	p.Y4157D	nonsynonymous SNV	2	12.79	no
13	BM	FAT1	c.G6302T	p.R2101L	nonsynonymous SNV	2	51.82	no
13	BM	EGFR	c.G2918A	p.R973Q	nonsynonymous SNV	2	5.02	no
13	BM	HGF	c.G1298C	p.S433T	nonsynonymous SNV	2	25.77	no
13	BM	BCOR	c.T712C	p.C238R	nonsynonymous SNV	1	1.86	no
13	BM	ZFHX3	c.9611_9612insGCA	p.Q3204delinsQQ	nonframeshift insertion	2	34.2	no
13	BM	SLC4A5	c.1370_1371insTGG	p.G457delinsGG	nonframeshift insertion	2	33.9	no
13	BM	MAP3K4	c.81_82insCCG	p.P27delinsPP	nonframeshift insertion	2	43.8	no
14	PBC	ITGAL	c.G1703A	p.R568Q	nonsynonymous SNV	2	42.79	no
14	PBC	MTOR	c.C1820T	p.A607V	nonsynonymous SNV	2	50.46	no
14	PBC	PIK3CA	c.C1636G	p.Q546E	nonsynonymous SNV	1	24.19	yes
14	PBC	PTCH1	c.G1642A	p.V548M	nonsynonymous SNV	2	48.93	no
14	PBC	CHEK2	c.1100delC	p.T367fs	frameshift deletion	2	62.8	no
14	BM	DYNC1H1	c.G9748A	p.A3250T	nonsynonymous SNV	1	4.79	no
14	BM	OTUD7A	c.G2758A	p.E920K	nonsynonymous SNV	1	27.48	no
14	BM	ITGAL	c.G1703A	p.R568Q	nonsynonymous SNV	2	45.45	no
14	BM	MTOR	c.C1820T	p.A607V	nonsynonymous SNV	2	34.81	no
14	BM	FGFR4	c.G826A	p.D276N	nonsynonymous SNV	1	25.43	no
14	BM	RXRA	c.G619C	p.E207Q	nonsynonymous SNV	1	11.99	no
14	BM	PTCH1	c.G1642A	p.V548M	nonsynonymous SNV	2	33.56	no
14	BM	CHEK2	c.1100delC	p.T367fs	frameshift deletion	2	75	no
