# Supplementary material for: A Comparison of DNA Mutation and Copy Number Profiles of Primary Breast Cancers and Paired Brain Metastases for Identifying Clinically Relevant Genetic Alterations in Brain Metastases
Source: Cancers (Basel). 2019 May 13;11(5):665. doi: 10.3390/cancers11050665 (PMC6562582; doi:10.3390/cancers11050665)
Supplement: Supplementary file 1 [file cancers-11-00665-s001.zip › Supplementary/Table S4.xlsx]

## Sheet: Suppl table 4
Supplementary Table 4: List of 13 recurrent somatic variants detected in the 28 samples
Gene	cDNA mutation	Protein mutation	Type of mutation	Occurrence (N° of mutated samples)
				in PBC	in BM
PIK3CA	c.A3140G	p.H1047R	SNV non synonymous	3	3
	c.T1035A	p.N345K	SNV non synonymous	1	1
	c.G1633A	p.E545K	SNV non synonymous	0	1
	c.G1624A	p.E542K	SNV non synonymous	0	1
	c.C1636G	p.Q546E	SNV non synonymous	1	0
TP53	c.C520T	p.R174X	stopgain	1	1
	c.G214T	p.E72X	stopgain	1	1
	c.A349T	p.R117W	SNV non synonymous	1	1
	c.G315T	p.M105I	SNV non synonymous	1	1
AKT1	c.G49A	p.E17K	SNV non synonymous	1	1
	c.G130A	p.D44N	SNV non synonymous	1	1
PTEN	c.C511T	p.Q171X	stopgain	1	1
RUNX1	c.G521A	p.R174Q	SNV non synonymous	1	1
