# Supplementary material for: A Comparison of DNA Mutation and Copy Number Profiles of Primary Breast Cancers and Paired Brain Metastases for Identifying Clinically Relevant Genetic Alterations in Brain Metastases
Source: Cancers (Basel). 2019 May 13;11(5):665. doi: 10.3390/cancers11050665 (PMC6562582; doi:10.3390/cancers11050665)
Supplement: Supplementary file 1 [file cancers-11-00665-s001.zip › Supplementary/Table S5 Revised.xlsx]

## Sheet: SuppTable 5
Supplementary Table 5: List of all-evidence level actionable genetic alterations according to Perera-Bel et al (Genome Medicine 2018)
			Samples	PBC1	BM1	PBC2	BM2	PBC3	BM3	PBC4	BM4	PBC5	BM5	PBC6	BM6	PBC7	BM7	PBC8	BM8	PBC9	BM9	PBC10	BM10	PBC11	BM11	PBC12	BM12	PBC13	BM13	PBC14	BM14
			Moelcular subtype	TN	TN	HER2+	HER2+	HR+/HER2-	HR+/HER2-	HR+/HER2-	HR+/HER2-	HR+/HER2-	HR+/HER2-	TN	TN	HR+/HER2-	HR+/HER2-	HER2+	HER2+	TN	TN	HR+/HER2-	TN	HR+/HER2-	HR+/HER2-	HR+/HER2-	HR+/HER2-	HER2+	HER2+	HR+/HER2-	TN
			Time between PBC and BM (months)		11		18		30		2		24		7		22		56		67		12		6		11		26		4
			Age at diagnosis of PBC	51		66		62		61		51		43		39		43		29		58		40		41		61		65
Therapeutic class	Symbol	Alteration	Level HRD score	12	19	15	7	12	9	6	26	13	12	13	18	0	11	20	19	0	20	8	23	2	3	11	15	1	14	16	11	N° of samples with altered variant	N° of samples with altered gene	N° of occurences with alteration	N° (and %) of occurences with alteration in both PBC and paired BM	N° (and %) of occurences with alteration in PBC only	N° (and %) of occurences with alteration in BM only
TKR inhibitors	DDR2	DDR2:NEWL324P	B3																													2	2	45	32 (71%)	3 (7%)	10 (22%)
	EGFR	EGFR:ampl.	B2																													3	6
		EGFR:NEWM137I	B1, B2, B3																													1
		EGFR:NEWR973Q	B1, B2, B3																													2
	EPHA2	EPHA2:ampl.	B3																													1	2
		EPHA2:NEWV364F	B3																													1
	ERBB2	ERBB2:ampl.	A1, B1, A2, A3																													4	4
	ERBB4	ERBB4:NEWR1040T	B3																													2	3
		ERBB4:NEWR106H	B3																													1
	FGF3	FGF3:ampl.	A2																													8	8
	FGF4	FGF4:ampl.	A2																													8	8
	FGFR1	FGFR1:ampl.	A2, B2, B3																													6	6
	FGFR4	FGFR4:NEWD276N	B3																													1	4
		FGFR4:NEWG636C NEWX803S	B3																													1
		FGFR4:NEWY367C	B3																													2
	RET	RET:NEWL389F	B1																													2	2
PARP inhibitors	BRCA1	BRCA1:E1282fs 1280-1281del	B1, A2, B2																													2	6	27	22 (81%)	1 (4%)	4 (15%)
		BRCA1:NEWE881X	B1, A2, B2, B3																													2
		BRCA1:Q1811R	B1, A2, B2																													2
	BRCA2	BRCA2:Y2222C	B1, A2, B2																													2	2
	CHEK2	CHEK2:K492N	B2																													1	4
		CHEK2:S516C	B2																													1
		CHEK2:T367fs	B2																													2
	ATM	ATM:G2023R	B2, B3																													2	4
		ATM:S978P	B2, B3																													2
	ATR	ATR:L1361S	B3																													1	1
	BAP1	BAP1:K249N	B3																													2	2
	FANCA	FANCA:E1351D	B2																													2	4
		FANCA:E402K	B2																													2
	PALB2	PALB2:H1184Q	B2, B3																													1	1
	RAD51	RAD51C:L230F	B2																													2	2
	STAG2	STAG2:E249K	B3																													1	1
PIK3/AKT/MTOR inhibitors	AKT1	AKT1:E17K	B2, A3, B3																													2	4	25	18 (72%)	3 (12%)	4 (16%)
		AKT1:NEWD44N	B2																													2
	AKT2	AKT2:ampl.	B3																													3	3
	MTOR	MTOR:NEWA1519D	B2, B3																													2	4
		MTOR:NEWA607V	B2, B3																													2
	PIK3CA	PIK3CA:D138N N345K	A2, B2, B3																													1	10
		PIK3CA:E542K H1047R	A2, B2, B3																													1
		PIK3CA:E545K	A2, B2, B3																													1
		PIK3CA:H1047R	A2, B2, B3																													5
		PIK3CA:N345K	A2, B2, B3																													1
		PIK3CA:Q546E	A2, B2, B3																													1
	NF1	NF1:D176E	B2, B3																													2	2
	PTEN	PTEN:NEWQ171X	A2, B2, B3																													2	2
CDK inhibitors	CCND1	CCND1:ampl.	B3																													8	8	14	6 (43%)	0 (0%)	8 (57%)
	CCND3	CCND3:ampl.	B3																													1	1
	CCNE1	CCNE1:ampl.	B3																													1	1
	CDKN2A	CDKN2A:del.	B2, B3																													1	1
	CDKN2B	CDKN2B:del.	B3																													1	1
	RB1	RB1:del.	B3																													1	2
		RB1:K643fs	B3																													1
Hormone therapy	AR	AR:ampl.	B3																													1	1	7	4 (57%)	0 (0%)	3 (43%)
	ESR1	ESR1:E380Q	A2, A3																													1	2
		ESR1:Y537C	A2, A3																													1
	GATA3	GATA3:M293K M293I	A3																													2	4
		GATA3:S426fs	A3																													2
MAPK pathway inhibitors	GNAS	GNAS:NEWP345R NEWA500V NEW410-418del	B3																													2	4	7	6	1	0
		GNAS:NEWS121F NEWE27K	B3																													2
	MAP2K1	MAP2K1:NEWE312Q	B2, B3																													1	1
	NRAS	NRAS:P185S	B2, B3																													2	2
Epigenetic therapy	SMARCA4	SMARCA4:D1607N	B2																													1	3	8	4 (50%)	2 (25%)	2 (25%)
		SMARCA4:Q1606fs D1607fs	B2																													2
	ARID1A	ARID1A:NEWE1531X	B3																													1	3
		ARID1A:P687fs	B3																													2
	SMARCAB1	SMARCB1:D169H E178D	B3																													1	1
	HDAC2	HDAC2:del.	B2																													1	1
Others	TP53	TP53:H214fs	B2, B3																													2	17	59	40 (67%)	1 (2%)	18 (31%)
		TP53:M237I	B2, B3																													2
		TP53:NEWE204X	B2, B3																													2
		TP53:NEWM237I	B3																													2
		TP53:NEWR196Q	B3																													1
		TP53:NEWR249W	B3																													2
		TP53:NEWR306X	B2, B3																													2
		TP53:R196Q	B2, B3																													1
		TP53:R249W	B2, B3																													2
		TP53:V73fs	B2, B3																													1
	VEGFA	VEGFA:ampl.	B2																													1	1
	KDR	KDR:NEWK266N	B3																													1	1
	APC	APC:D2796H	B3																													1	1
	BCL2	BCL2:ampl.	B3																													1	1
	FOXA1	FOXA1:ampl.	B3																													1	1
	BCOR	BCOR:C238R	B3																													1	2
		BCOR:G1196V	B3																													1
	ERCC4	ERCC4:Y134C	B3																													2	1
	MDM4	MDM4:ampl.	B3																													3	3
	FAT1	FAT1:I1774V	B3																													2	6
		FAT1:M1647V	B3																													2
		FAT1:Y4157D R2101L	B3																													2
	MYC	MYC:ampl.	B3																													4	4
	IDH1	IDH1:D232G	B2, B3																													1	2
		IDH1:NEWD232G	B3																													1
	JAK3	JAK3:NEWT253A	B3																													2	6
		JAK3:NEWV722I	B3																													4
	NOTCH1	NOTCH1:H2107D	B3																													2	4
		NOTCH1:R912W	B3																													2
	PAK1	PAK1:ampl.	B3																													4	4
	PTCH1	PTCH1:V548M	B3																													2	2
	RAD50	RAD50:NEWD1065N	B2																													2	2
			N° of alterations	6	9	3	8	5	5	14	12	2	3	5	7	6	8	2	6	4	10	7	10	5	10	7	15	6	8	5	4			Total: 192	132 (69%)	11 (6%)	49 (25%)
			% of shared alterations between PBC and BM	0.66		0.38		1		0.63		0		0.5		0.55		0.33		0.4		0.55		0.4		0.46		0.75		0.5
Evidence level of actionable alterations	A1
	B1
	A2
	B2
	A3
	B3
Molecular subtype	TN
	HER2+
	HR+/HER2-
HRD score	Positive
	Negative
