# Supplementary material for: A Comparison of DNA Mutation and Copy Number Profiles of Primary Breast Cancers and Paired Brain Metastases for Identifying Clinically Relevant Genetic Alterations in Brain Metastases
Source: Cancers (Basel). 2019 May 13;11(5):665. doi: 10.3390/cancers11050665 (PMC6562582; doi:10.3390/cancers11050665)
Supplement: Supplementary file 1 [file cancers-11-00665-s001.zip › Supplementary/Table S6.xlsx]

## Sheet: Suppl Table 6
Supplementary Table 6: Panel of 494 “cancer-associated” genes (CCP-V8 panel)
ABL1	CBFB	DICER1	FES	IL2RA	MGA	NTN4	PTEN	RUNX2	TGFB3
ABL2	CCDC6	DIS3L2	FGFR1	IL2RB	MICALCL	NTRK1	PTK2	RUNX3	TGFBR2
ACVR1B	CCL2	DLL4	FGFR2	IL6R	MINK1	NTRK2	PTK7	RXRA	TMEM127
ADAMTS16	CCND1	DMD	FGFR3	ING1	MITF	NTRK3	PTPN11	SACS	TNFRSF10A
ADNP	CCND3	DNA2	FGFR4	INO80	MLH1	OTUD7A	PTPRD	SBDS	TNFRSF10B
AFF2	CCR4	DNER	FGR	INPPL1	MLH3	PALB2	RAC1	SCRIB	TNFRSF11A
AIP	CD22	DNMT3A	FH	IPO7	MLIP	PARP1	RAD1	SDHA	TNFRSF12A
AJUBA	CD248	DSCAM	FLCN	IRF6	MLL	PARP2	RAD17	SDHAF2	TNFRSF8
AKAP9	CD33	DYNC1H1	FLT1	ITGA4	MLL2	PARP3	RAD18	SDHB	TNFRSF9
AKT1	CD38	EGFL7	FLT3	ITGAL	MLL3	PARP4	RAD50	SDHC	TNFSF13B
AKT2	CD3E	EGFR	FLT4	ITGAV	MLLT4	PARP9	RAD51	SDHD	TP53
AKT3	CD3G	EIF2S2	FNTA	ITK	MMS22L	PCBP1	RAD51AP1	SELP	TPX2
ALK	CD4	ELF3	FOXA1	JAK1	MORC4	PCNA	RAD51B	SF3B1	TRIM23
ALKBH6	CD40	EME1	FOXQ1	JAK2	MRE11A	PDCD1	RAD51C	SGK1	TRPC1
ANGPT2	CD52	EME2	FRK	JAK3	MS4A1	PDGFRA	RAD51D	SIRT1	TSC1
ANK3	CD70	EP300	FUBP1	KDM6A	MSH2	PDGFRB	RAD52	SIRT4	TSC2
APC	CD74	EPCAM	FYN	KDR	MSH3	PHOX2B	RAD54B	SLAMF7	TTLL9
APOB	CDC27	EPHA2	FZD7	KEAP1	MSH6	PIF1	RAD54L	SLC1A3	TXNDC8
AR	CDC73	EPHB2	GALNT12	KIT	MSLN	PIGF	RAD9A	SLC44A3	U2AF1
ARHGAP35	CDH1	ERBB2	GATA1	KLHL8	MST1R	PIK3CA	RAD9B	SLC4A5	USH2A
ARID1A	CDK4	ERBB2IP	GATA2	KRAS	MTOR	PIK3CB	RAF1	SLX1A	VANGL1
ARID1B	CDKN1B	ERBB3	GATA3	L3MBTL3	MUC1	PIK3CD	RASA1	SLX4	VANGL2
ARID2	CDKN1C	ERBB4	GEN1	L3MBTL4	MUS81	PIK3CG	RB1	SMAD2	VEGFA
ARID5B	CDKN2A	ERCC1	GNAS	LCK	MUTYH	PIK3R1	RBBP8	SMAD4	VEGFB
ASXL1	CDKN2B	ERCC2	GNPTAB	LCP1	MXRA5	PLK1	RBM10	SMARCA4	VHL
ASXL2	CEBPA	ERCC3	GOT1	LIG1	MYB	PMS1	RECQL	SMARCA5	WRN
ASXL3	CENPF	ERCC4	GPC3	LIG3	MYCN	PMS2	RECQL4	SMARCAD1	WT1
ATM	CEP57	ERCC5	GPNMB	LIG4	MYH2	POLA1	RECQL5	SMARCB1	XPA
ATR	CHD4	ESR1	GPR149	LRP1B	MYH9	POLD1	RET	SMO	XPC
ATRIP	CHEK1	EXO1	GREM1	LRRC1	NBN	POLD2	REV1	SNX25	XRCC1
ATRNL1	CHEK2	EXT1	GRM1	LRRC7	NBPF1	POLD3	REV3L	SOS1	XRCC2
ATRX	CMYA5	EXT2	H2AFX	LTK	NCAM1	POLD4	RFC1	SOX17	XRCC3
AXIN2	COL6A3	EZH2	H3F3A	LYN	NCOR1	POLE	RFC2	SPOP	XRCC4
AXL	CRB1	EZR	HCK	MADD	NCOR2	PPM1D	RFC3	SRC	XRCC5
BAP1	CREBBP	FAM123B	HEATR5B	MAP2	NEB	PPP2R1A	RFC4	STAG2	XRCC6
BARD1	CSF1R	FAM135B	HGF	MAP2K1	NF1	PPP2R5C	RFC5	STAT3	YES1
BCLAF1	CSMD3	FAM175A	HNF1A	MAP2K4	NF2	PRF1	RHBDF2	STAT5B	ZFHX3
BCOR	CTCF	FANCA	HOXB13	MAP3K1	NFE2L2	PRICKLE1	RHOA	STK11	ZHX2
BLK	CTGF	FANCB	HRAS	MAP3K10	NGF	PRICKLE2	RIT1	STX2	ZNF471
BLM	CTLA4	FANCC	HSPG2	MAP3K13	NHEJ1	PRKAR1A	ROR1	SUFU	ZNF620
BMPR1A	CTNNA1	FANCD2	HUS1	MAP3K4	NOTCH1	PRKCB	ROR2	TAP1	ZNF703
BRAF	CTNNB1	FANCE	ICAM1	MAP4K3	NOTCH2	PRKCE	ROS1	TBC1D1	ZNF750
BRCA1	CUL3	FANCF	IDH1	MAPK1	NOTCH3	PRKCG	RPA1	TBL1XR1	ZNRF3
BRCA2	CUX1	FANCG	IDH2	MAX	NOTCH4	PRKCH	RPA2	TBX3	ZRANB3
BRIP1	CYLD	FANCI	IGF1R	MBD1	NR1I2	PRKCQ	RPA3	TCF7L2
BUB1B	DAXX	FANCL	IGSF10	MBTPS1	NRAS	PRKDC	RPA4	TCP11L2
C3ORF70	DDB2	FANCM	IL12A	MDC1	NSD1	PRSS1	RPS6KC1	TDP1
CACNA1S	DDR1	FAT1	IL12B	MDN1	NSMCE1	PSMB5	RSBN1L	TEK
CAP2	DDR2	FBXW7	IL1B	MEN1	NSMCE2	PSMC3IP	RTEL1	TERT
CASP8	DIAPH1	FEN1	IL23A	MET	NSMCE4A	PTCH1	RUNX1	TGFB2
